# Supplementary material for: Pesticide Residues in Mandarins: Three-Year Monitoring Results
Source: Molecules. 2023 Jul 24;28(14):5611. doi: 10.3390/molecules28145611 (PMC10385200; doi:10.3390/molecules28145611)
Supplement: Supplementary file 1 [file molecules-28-05611-s001.zip]

Archive with 1 entries (1 files):
- molecules-2531143-supplementary.pdf
